# Supplementary material for: Neurological Manifestation Associated with Chikungunya Infection in a Pediatric Patient from Itacoatiara, Brazilian Amazon: A Case Report
Source: Viruses. 2024 Oct 24;16(11):1658. doi: 10.3390/v16111658 (PMC11599101; doi:10.3390/v16111658)
Supplement: Supplementary file 1 [file viruses-16-01658-s001.zip]

Archive with 1 entries (1 files):
- viruses-3050753-supplementary.pdf
